# Supplementary material for: Cre/lox regulated conditional rescue and inactivation with zebrafish UFlip alleles generated by CRISPR-Cas9 targeted integration
Source: eLife. 2022 Jun 17;11:e71478. doi: 10.7554/eLife.71478 (PMC9270027; doi:10.7554/eLife.71478)
Supplement: Figure 9—source data 1. [file elife-71478-fig9-data1.xls]

## Sheet: rb1-on Cre injected
Figure 9 panels F and G. rb1on conditional inactivation by Cre mRNA injection: quantification of pH3 cells and Cre-mediated inversion by qPCR.
Figure 9 F Quantification of pH3 positive cells in 3 dpf larvae head sections from Cre injected embryos from rb1on/+ x rb1stop/+
		pH3 counts
	rb1on/stop	Sect1	Sect2	Sect3	Total	SD	SE	p value
	Retina
	Embryo 1	10	9	9	28	3	1.7321
	Embryo 2	7	8	10	25
	Embryo 3	8	8	6	22
	Avg				25
	Brain
	Embryo 1	9	10	12	31	3.78594	2.18588
	Embryo 2	11	12	9	32
	Embryo 3	10	7	8	25
	Avg				29.3333
	rb1on/stop Cre injected
	Retina
	Embryo 1	50	30	36	116	24.2487	14.0004	0.0013174
	Embryo 2	44	42	48	134			**
	Embryo 3	55	44	65	164
	Avg				138
	Brain
	Embryo 1	82	41	54	177	1.52753	0.881943	4.06856e-07
	Embryo 2	83	39	52	174			****
	Embryo 3	55	46	74	175
	Avg				175.333
Figure 9 G qPCR of 5' and 3' junctions in the rb1on allele after Cre mRNA injection to measure inversion efficiency
		TR1	TR2	Avg	Δct (target-reference)	ΔΔct (target-control)	2^-ΔΔct	2^-ΔΔct (%)
rb1on 5' junction
	rep1	28.2349	28.4048	28.3198	4.90274	2.74991	0.14866	15
rb1on/stop Cre injected	rep2	27.8574	27.8817	27.8696	4.57033	2.4175	0.18718	19
	rep3	28.6022	28.395	28.4986	4.8736	2.72077	0.151694	15
								16.3333
	rep1	25.8496	25.5843	25.7169	2.10891	-0.0439215	1.03091	103
rb1on/stop	rep2	25.9206	25.7203	25.8204	2.14523	-0.00759609	1.00528	101
	rep3	26.0216	25.7384	25.88	2.20435	0.0515176	0.964921	96
t-test								4.5463e-06
								****
rb1on 3' junction
	rep1	27.8055	27.6733	27.7394	4.3223	2.59848	0.165113	17
rb1on/stop Cre injected	rep2	28.0141	28.0762	28.0451	4.74591	3.02209	0.123101	12
	rep3	29.9468	29.8483	29.8975	6.27255	4.54872	0.0427265	4
								11
	rep1	25.2861	25.4365	25.3613	1.75325	0.0294221	0.979813	98
rb1on/stop	rep2	25.3563	25.3717	25.364	1.68879	-0.0350312	1.02458	102
	rep3	25.4542	25.3561	25.4051	1.72943	0.00560913	0.99612	100
t-test								2.31654e-05
								****
rps6kb1b
	rep1	23.475	23.3592	23.4171
rb1on/stop Cre injected	rep2	23.3151	23.2834	23.2992
	rep3	23.3603	23.8896	23.625
	rep1	23.5193	23.6968	23.608
rb1on/stop	rep2	23.5508	23.7996	23.6752
	rep3	23.5803	23.7711	23.6757

## Sheet: rb1-on neurod1-2A-Cre
Figure 9 panels H-. rb1on conditional inactivation by neurod1-2A-Cre: quantification of pH3 cells and Cre-mediated inversion by qPCR.
Figure 9 H Quantification of pH3 positive cells in 5 dpf larvae head sections from rb1on/stop and neurod1-2A-Cre; rb1on/stop
		pH3 counts
	rb1on/stop	Sect1	Sect2	Sect3	Total	SD	SE	p value
	Retina
	Embryo 1	10	13	9	32	5.03322	2.90602
	Embryo 2	6	8	12	26
	Embryo 3	8	8	6	22
	Avg				26.6667
	Brain
	Embryo 1	9	10	12	31	2.51661	1.45301
	Embryo 2	8	11	10	29
	Embryo 3	10	7	9	26
	Avg				28.6667
	neurod1-2A-Cre; rb1on/stop
	Retina
	Embryo 1	15	16	22	53	11.3578	6.55763	0.0409681
	Embryo 2	13	14	29	56			*
	Embryo 3	11	8	16	35
	Avg				48
	Brain
	Embryo 1
	Embryo 2	20	18	23	61	5.03322	2.90602	0.000316261
	Embryo 3	19	28	20	67			***
	Avg	26	16	29	71
					66.3333
Figure 9 I qPCR of 5' and 3' junctions in the rb1-on allele to measure efficiency of inversion by neurod1-2A-Cre
		TR1	TR2	Avg	Δct (target-reference)	ΔΔct (target-control)	2^-ΔΔct	2^-ΔΔct (%)
rb1on 5' junction
	rep1	24.1606	24.1416	24.1511	1.08809	0.359747	0.779301	77.9301
neurod1-2A-Cre; rb1on/stop	rep2	24.5097	24.5578	24.5338	1.37189	0.64355	0.640136	64.0136
	rep3	24.0613	24.0914	24.0764	1.17038	0.442042	0.736092	73.6092
								71.851
	rep1	23.4891	23.4723	23.4807	0.825104	0.0967644	0.935128	93.5128
rb1on/stop	rep2	23.8896	23.7809	23.8352	0.687933	-0.0404069	1.0284	102.84
	rep3	23.7298	23.7402	23.735	0.671982	-0.0563575	1.03984	103.984
t-test								0.00588739
								**
rb1on 3' junction
	rep1	24.4798	24.5243	24.502	1.43899	0.416999	0.748981	74.8981
neurod1-2A-Cre; rb1on/stop	rep2	24.7572	24.7208	24.739	1.57711	0.555115	0.680603	68.0603
	rep3	24.2122	24.2193	24.2157	1.30974	0.287747	0.81918	81.918
								74.9588
	rep1	23.8577	23.6953	23.7765	1.12092	0.0989268	0.933727	93.3727
rb1on/stop	rep2	24.2281	24.0192	24.1236	0.976342	-0.0456505	1.03215	103.215
	rep3	24.1271	23.9364	24.0318	0.968717	-0.0532764	1.03762	103.762
t-test								0.00860878
								**
rps6kb1b
	rep1	23.08	23.0461	23.0631
neurod1-2A-Cre; rb1on/stop	rep2	23.1205	23.2032	23.1619
	rep3	22.7236	23.0884	22.906
	rep1	22.625	22.6862	22.6556
rb1on/stop	rep2	23.1114	23.1832	23.1473
	rep3	23.0907	23.0353	23.063
