# Supplementary material for: Cre/lox regulated conditional rescue and inactivation with zebrafish UFlip alleles generated by CRISPR-Cas9 targeted integration
Source: eLife. 2022 Jun 17;11:e71478. doi: 10.7554/eLife.71478 (PMC9270027; doi:10.7554/eLife.71478)
Supplement: Source data 1. [file elife-71478-data1.zip]

Archive with 41 entries (38 files):
- Liu et al gel image files Source Data/
- Liu et al gel image files Source Data/Figure 8 - figure supplement 1 gel .jpg
- __MACOSX/
- __MACOSX/Liu et al gel image files Source Data/
- __MACOSX/Liu et al gel image files Source Data/._Figure 8 - figure supplement 1 gel .jpg
- Liu et al gel image files Source Data/Figure 6 - Figure supplement  1N.jpg
- __MACOSX/Liu et al gel image files Source Data/._Figure 6 - Figure supplement  1N.jpg
- Liu et al gel image files Source Data/.DS_Store
- __MACOSX/Liu et al gel image files Source Data/._.DS_Store
- Liu et al gel image files Source Data/Figure 2 rb1 intron 6 gRNA test gel.pdf
- __MACOSX/Liu et al gel image files Source Data/._Figure 2 rb1 intron 6 gRNA test gel.pdf
- Liu et al gel image files Source Data/Figure 8 - figure supplement 1 gel annotated.tif
- __MACOSX/Liu et al gel image files Source Data/._Figure 8 - figure supplement 1 gel annotated.tif
- Liu et al gel image files Source Data/Figure 3 gel.tif
- __MACOSX/Liu et al gel image files Source Data/._Figure 3 gel.tif
- Liu et al gel image files Source Data/Figure 6  - Figure supplement  1N.png
- __MACOSX/Liu et al gel image files Source Data/._Figure 6  - Figure supplement  1N.png
- Liu et al gel image files Source Data/Figure 9 - figure supplement 1 gels.pdf
- __MACOSX/Liu et al gel image files Source Data/._Figure 9 - figure supplement 1 gels.pdf
- Liu et al gel image files Source Data/Figure 2 rbbp4 intron 4 gRNA test gel.tif
- __MACOSX/Liu et al gel image files Source Data/._Figure 2 rbbp4 intron 4 gRNA test gel.tif
- Liu et al gel image files Source Data/Figure 5 - Figure supplement 1M and 1N.png
- __MACOSX/Liu et al gel image files Source Data/._Figure 5 - Figure supplement 1M and 1N.png
- Liu et al gel image files Source Data/Figure 5 and 6 - Figure supplement 1 O rbbp4 exon2 genotyping.png
- __MACOSX/Liu et al gel image files Source Data/._Figure 5 and 6 - Figure supplement 1 O rbbp4 exon2 genotyping.png
- Liu et al gel image files Source Data/Figure 5 and 6 - Figure supplement 1 O rbbp4 exon2 genotyping.jpg
- __MACOSX/Liu et al gel image files Source Data/._Figure 5 and 6 - Figure supplement 1 O rbbp4 exon2 genotyping.jpg
- Liu et al gel image files Source Data/Figure 2 rb1 intron 6 gRNA gel test.png
- __MACOSX/Liu et al gel image files Source Data/._Figure 2 rb1 intron 6 gRNA gel test.png
- Liu et al gel image files Source Data/Figure 9 - figure supplement gel 2.png
- __MACOSX/Liu et al gel image files Source Data/._Figure 9 - figure supplement gel 2.png
- Liu et al gel image files Source Data/Figure 5 Figure supplement 1M and 1N.jpg
- __MACOSX/Liu et al gel image files Source Data/._Figure 5 Figure supplement 1M and 1N.jpg
- Liu et al gel image files Source Data/Figure 9 - figure supplement gel 1.png
- __MACOSX/Liu et al gel image files Source Data/._Figure 9 - figure supplement gel 1.png
- Liu et al gel image files Source Data/Figure 6 - Figure supplement 1M.jpg
- __MACOSX/Liu et al gel image files Source Data/._Figure 6 - Figure supplement 1M.jpg
- Liu et al gel image files Source Data/Figure 6 - Figure supplement 1M.png
- __MACOSX/Liu et al gel image files Source Data/._Figure 6 - Figure supplement 1M.png
- Liu et al gel image files Source Data/Figure 3 gel annotated.tif
- __MACOSX/Liu et al gel image files Source Data/._Figure 3 gel annotated.tif
